# Supplementary material for: Development of NP-Based Universal Vaccine for Influenza A Viruses
Source: Vaccines (Basel). 2024 Feb 2;12(2):157. doi: 10.3390/vaccines12020157 (PMC10892571; doi:10.3390/vaccines12020157)
Supplement: Supplementary file 1 [file vaccines-12-00157-s001.zip]

Archive with 1 entries (1 files):
- vaccines-2834540-supplementary.pdf
